# Supplementary material for: A Replication-Competent Flavivirus Genome with a Stable GFP Insertion at the NS1-NS2A Junction
Source: Biology (Basel). 2026 Jan 24;15(3):220. doi: 10.3390/biology15030220 (PMC12896631; doi:10.3390/biology15030220)
Supplement: Supplementary file 1 [file biology-15-00220-s001.zip]

Archive with 1 entries (1 files):
- biology-4082788-supplementary.pdf
